# Supplementary material for: Food knowledge level among Tanzanian women of childbearing age: developing a score for the food knowledge questionnaire
Source: J Nutr Sci. 2023 Apr 4;12:e42. doi: 10.1017/jns.2023.28 (PMC10131052; doi:10.1017/jns.2023.28)
Supplement: Supplementary file 1 [file jnssup.zip]

Archive with 2 entries (2 files):
- S2048679023000289sup001.docx
- S2048679023000289sup002.docx
